# Supplementary material for: l-Serine Lowers the Inflammatory Responses during Pasteurella multocida Infection
Source: Infect Immun. 2019 Nov 18;87(12):e00677-19. doi: 10.1128/IAI.00677-19 (PMC6867830; doi:10.1128/IAI.00677-19)
Supplement: Supplemental file 1 [file IAI.00677-19-s0001.xlsx]

## Sheet: Sheet1
Table S1. Expression level of DEGs related to amino acid signaling
Gene ID	Fold change (FC)	Log2(FC)	P_value	P_adjust	Up / Down	Gene name	Description
path:mmu00260 Glycine, serine and threonine metabolism
ENSMUSG00000002769	2.98423	1.57736	1.33458e-07	1.17101e-06	Up	Gnmt	glycine N-methyltransferase [Source:MGI Symbol;Acc:MGI:1202304]
ENSMUSG00000009614	0.306718	-1.70502	2.12138e-12	3.52477e-11	Down	Sardh	sarcosine dehydrogenase [Source:MGI Symbol;Acc:MGI:2183102]
ENSMUSG00000011752	2.06474	1.04596	1.23011e-05	7.42983e-05	Up	Pgam1	phosphoglycerate mutase 1 [Source:MGI Symbol;Acc:MGI:97552]
ENSMUSG00000017453	0.148772	-2.74883	0.000984886	0.00382263	Down	Pipox	pipecolic acid oxidase [Source:MGI Symbol;Acc:MGI:1197006]
ENSMUSG00000019326	0.235632	-2.08539	4.61932e-19	1.41183e-17	Down	Aoc3	amine oxidase, copper containing 3 [Source:MGI Symbol;Acc:MGI:1306797]
ENSMUSG00000020150	0.143184	-2.80406	6.04024e-16	1.43002e-14	Down	Gamt	guanidinoacetate methyltransferase [Source:MGI Symbol;Acc:MGI:1098221]
ENSMUSG00000020258	0.424536	-1.23604	0.00897274	0.0258504	Down	Glyctk	glycerate kinase [Source:MGI Symbol;Acc:MGI:2444085]
ENSMUSG00000020534	2.15895	1.11033	1.20992e-06	8.92041e-06	Up	Shmt1	serine hydroxymethyltransferase 1 (soluble) [Source:MGI Symbol;Acc:MGI:98299]
ENSMUSG00000024640	3.52071	1.81586	1.53025e-11	2.30763e-10	Up	Psat1	phosphoserine aminotransferase 1 [Source:MGI Symbol;Acc:MGI:2183441]
ENSMUSG00000025037	0.325295	-1.62018	4.20811e-17	1.10505e-15	Down	Maoa	monoamine oxidase A [Source:MGI Symbol;Acc:MGI:96915]
ENSMUSG00000025403	2.77445	1.4722	5.15087e-13	9.03478e-12	Up	Shmt2	serine hydroxymethyltransferase 2 (mitochondrial) [Source:MGI Symbol;Acc:MGI:1277989]
ENSMUSG00000027199	2.14269	1.09942	0.00432235	0.0138402	Up	Gatm	glycine amidinotransferase (L-arginine:glycine amidinotransferase) [Source:MGI Symbol;Acc:MGI:1914342]
ENSMUSG00000029596	0.373123	-1.42228	0.0324749	0.0766357	Down	Sdsl	serine dehydratase-like [Source:MGI Symbol;Acc:MGI:2182607]
ENSMUSG00000029597	3.23953	1.69579	0.018345	0.0471972	Up	Sds	serine dehydratase [Source:MGI Symbol;Acc:MGI:98270]
ENSMUSG00000032607	0.323054	-1.63015	6.10651e-07	4.78391e-06	Down	Amt	aminomethyltransferase [Source:MGI Symbol;Acc:MGI:3646700]
ENSMUSG00000038871	0.408424	-1.29186	4.56587e-11	6.50432e-10	Down	Bpgm	2,3-bisphosphoglycerate mutase [Source:MGI Symbol;Acc:MGI:1098242]
ENSMUSG00000053398	2.34034	1.22672	0.028135	0.0679111	Up	Phgdh	3-phosphoglycerate dehydrogenase [Source:MGI Symbol;Acc:MGI:1355330]
path:mmu00290 Valine, leucine and isoleucine biosynthesis
ENSMUSG00000029596	0.373123	-1.42228	0.0324749	0.0766357	Down	Sdsl	serine dehydratase-like [Source:MGI Symbol;Acc:MGI:2182607]
ENSMUSG00000029597	3.23953	1.69579	0.018345	0.0471972	Up	Sds	serine dehydratase [Source:MGI Symbol;Acc:MGI:98270]
ENSMUSG00000030268	7.13867	2.83566	8.80172e-07	6.67506e-06	Up	Bcat1	branched chain aminotransferase 1, cytosolic [Source:MGI Symbol;Acc:MGI:104861]
path:mmu00400 Phenylalanine, tyrosine and tryptophan biosynthesis
ENSMUSG00000001670	12.2046	3.60935	1.26522e-08	1.31314e-07	Up	Tat	tyrosine aminotransferase [Source:MGI Symbol;Acc:MGI:98487]
ENSMUSG00000025190	2.03712	1.02653	1.42357e-07	1.24551e-06	Up	Got1	glutamic-oxaloacetic transaminase 1, soluble [Source:MGI Symbol;Acc:MGI:95791]
ENSMUSG00000069873	18.5361	4.21227	0.00410102	0.0132125	Up	4930438A08Rik	RIKEN cDNA 4930438A08 gene [Source:MGI Symbol;Acc:MGI:1921238]
ENSMUSG00000074141	2.5389	1.34421	0.00445622	0.0142241	Up	Il4i1	interleukin 4 induced 1 [Source:MGI Symbol;Acc:MGI:109552]
path:mmu00220 Arginine biosynthesis
ENSMUSG00000025190	2.03712	1.02653	1.42357e-07	1.24551e-06	Up	Got1	glutamic-oxaloacetic transaminase 1, soluble [Source:MGI Symbol;Acc:MGI:95791]
ENSMUSG00000020826	17.7858	4.15265	1.78799e-10	2.39935e-09	Up	Nos2	nitric oxide synthase 2, inducible [Source:MGI Symbol;Acc:MGI:97361]
ENSMUSG00000021125	9.71522	3.28025	5.68829e-06	3.68539e-05	Up	Arg2	arginase type II [Source:MGI Symbol;Acc:MGI:1330806]
ENSMUSG00000022546	0.327118	-1.61212	2.82301e-12	4.62331e-11	Down	Gpt	glutamic pyruvic transaminase, soluble [Source:MGI Symbol;Acc:MGI:95802]
ENSMUSG00000026473	3.49753	1.80633	1.32456e-16	3.28927e-15	Up	Glul	glutamate-ammonia ligase (glutamine synthetase) [Source:MGI Symbol;Acc:MGI:95739]
ENSMUSG00000029361	0.330988	-1.59515	0.00291765	0.00983509	Down	Nos1	nitric oxide synthase 1, neuronal [Source:MGI Symbol;Acc:MGI:97360]
ENSMUSG00000031173	0.18859	-2.40667	0.0449865	0.100565	Down	Otc	ornithine transcarbamylase [Source:MGI Symbol;Acc:MGI:97448]
ENSMUSG00000076441	5.01568	2.32645	2.34509e-08	2.32942e-07	Up	Ass1	argininosuccinate synthetase 1 [Source:MGI Symbol;Acc:MGI:88090]
path:mmu00330 Arginine and proline metabolism
ENSMUSG00000025190	2.03712	1.02653	1.42357e-07	1.24551e-06	Up	Got1	glutamic-oxaloacetic transaminase 1, soluble [Source:MGI Symbol;Acc:MGI:95791]
ENSMUSG00000020826	17.7858	4.15265	1.78799e-10	2.39935e-09	Up	Nos2	nitric oxide synthase 2, inducible [Source:MGI Symbol;Acc:MGI:97361]
ENSMUSG00000021125	9.71522	3.28025	5.68829e-06	3.68539e-05	Up	Arg2	arginase type II [Source:MGI Symbol;Acc:MGI:1330806]
ENSMUSG00000029361	0.330988	-1.59515	0.00291765	0.00983509	Down	Nos1	nitric oxide synthase 1, neuronal [Source:MGI Symbol;Acc:MGI:97360]
ENSMUSG00000020150	0.143184	-2.80406	6.04024e-16	1.43002e-14	Down	Gamt	guanidinoacetate methyltransferase [Source:MGI Symbol;Acc:MGI:1098221]
ENSMUSG00000025037	0.325295	-1.62018	4.20811e-17	1.10505e-15	Down	Maoa	monoamine oxidase A [Source:MGI Symbol;Acc:MGI:96915]
ENSMUSG00000027199	2.14269	1.09942	0.00432235	0.0138402	Up	Gatm	glycine amidinotransferase (L-arginine:glycine amidinotransferase) [Source:MGI Symbol;Acc:MGI:1914342]
ENSMUSG00000001270	0.161843	-2.62733	4.01576e-33	2.94763e-31	Down	Ckb	creatine kinase, brain [Source:MGI Symbol;Acc:MGI:88407]
ENSMUSG00000006442	3.38862	1.7607	3.04054e-16	7.36052e-15	Up	Srm	spermidine synthase [Source:MGI Symbol;Acc:MGI:102690]
ENSMUSG00000011179	10.9921	3.45839	5.8872e-09	6.43928e-08	Up	Odc1	ornithine decarboxylase, structural 1 [Source:MGI Symbol;Acc:MGI:97402]
ENSMUSG00000019718	0.292193	-1.77501	5.20269e-06	3.40092e-05	Down	L3hypdh	L-3-hydroxyproline dehydratase (trans-) [Source:MGI Symbol;Acc:MGI:1914467]
ENSMUSG00000024644	2.09815	1.06912	8.52995e-09	9.1011e-08	Up	Cndp2	CNDP dipeptidase 2 (metallopeptidase M20 family) [Source:MGI Symbol;Acc:MGI:1913304]
ENSMUSG00000025283	2.3763	1.24872	0.0156493	0.0413267	Up	Sat1	spermidine/spermine N1-acetyl transferase 1 [Source:MGI Symbol;Acc:MGI:98233]
ENSMUSG00000027333	5.20727	2.38053	6.11714e-30	3.84203e-28	Up	Smox	spermine oxidase [Source:MGI Symbol;Acc:MGI:2445356]
ENSMUSG00000039682	3.30017	1.72254	2.26707e-20	7.65899e-19	Up	Lap3	leucine aminopeptidase 3 [Source:MGI Symbol;Acc:MGI:1914238]
ENSMUSG00000069835	0.475011	-1.07397	0.0074586	0.0221156	Down	Sat2	spermidine/spermine N1-acetyl transferase 2 [Source:MGI Symbol;Acc:MGI:1916465]
ENSMUSG00000075289	0.39224	-1.35019	2.15339e-06	1.51901e-05	Down	Carns1	carnosine synthase 1 [Source:MGI Symbol;Acc:MGI:2147595]
path:mmu00250 Alanine, aspartate and glutamate metabolism
ENSMUSG00000025190	2.03712	1.02653	1.42357e-07	1.24551e-06	Up	Got1	glutamic-oxaloacetic transaminase 1, soluble [Source:MGI Symbol;Acc:MGI:95791]
ENSMUSG00000022546	0.327118	-1.61212	2.82301e-12	4.62331e-11	Down	Gpt	glutamic pyruvic transaminase, soluble [Source:MGI Symbol;Acc:MGI:95802]
ENSMUSG00000026473	3.49753	1.80633	1.32456e-16	3.28927e-15	Up	Glul	glutamate-ammonia ligase (glutamine synthetase) [Source:MGI Symbol;Acc:MGI:95739]
ENSMUSG00000076441	5.01568	2.32645	2.34509e-08	2.32942e-07	Up	Ass1	argininosuccinate synthetase 1 [Source:MGI Symbol;Acc:MGI:88090]
ENSMUSG00000069873	18.5361	4.21227	0.00410102	0.0132125	Up	4930438A08Rik	RIKEN cDNA 4930438A08 gene [Source:MGI Symbol;Acc:MGI:1921238]
ENSMUSG00000074141	2.5389	1.34421	0.00445622	0.0142241	Up	Il4i1	interleukin 4 induced 1 [Source:MGI Symbol;Acc:MGI:109552]
ENSMUSG00000001773	4.67331	2.22445	9.52352e-06	5.88841e-05	Up	Folh1	folate hydrolase 1 [Source:MGI Symbol;Acc:MGI:1858193]
ENSMUSG00000020363	5.03195	2.33112	7.69333e-15	1.65036e-13	Up	Gfpt2	glutamine fructose-6-phosphate transaminase 2 [Source:MGI Symbol;Acc:MGI:1338883]
ENSMUSG00000020774	0.246025	-2.02312	1.31368e-09	1.5734e-08	Down	Aspa	aspartoacylase [Source:MGI Symbol;Acc:MGI:87914]
ENSMUSG00000029752	3.56543	1.83408	9.49037e-10	1.16179e-08	Up	Asns	asparagine synthetase [Source:MGI Symbol;Acc:MGI:1350929]
ENSMUSG00000035936	0.463306	-1.10996	1.78583e-06	1.27998e-05	Down	Aldh5a1	aldhehyde dehydrogenase family 5, subfamily A1 [Source:MGI Symbol;Acc:MGI:2441982]
ENSMUSG00000048142	0.152205	-2.71591	1.25965e-11	1.92336e-10	Down	Nat8l	N-acetyltransferase 8-like [Source:MGI Symbol;Acc:MGI:2447776]
ENSMUSG00000063428	0.445542	-1.16637	1.33651e-06	9.76315e-06	Down	Ddo	D-aspartate oxidase [Source:MGI Symbol;Acc:MGI:1925528]
path:mmu00270 Cysteine and methionine metabolism
ENSMUSG00000025190	2.03712	1.02653	1.42357e-07	1.24551e-06	Up	Got1	glutamic-oxaloacetic transaminase 1, soluble [Source:MGI Symbol;Acc:MGI:95791]
ENSMUSG00000069873	18.5361	4.21227	0.00410102	0.0132125	Up	4930438A08Rik	RIKEN cDNA 4930438A08 gene [Source:MGI Symbol;Acc:MGI:1921238]
ENSMUSG00000074141	2.5389	1.34421	0.00445622	0.0142241	Up	Il4i1	interleukin 4 induced 1 [Source:MGI Symbol;Acc:MGI:109552]
ENSMUSG00000006442	3.38862	1.7607	3.04054e-16	7.36052e-15	Up	Srm	spermidine synthase [Source:MGI Symbol;Acc:MGI:102690]
ENSMUSG00000001670	12.2046	3.60935	1.26522e-08	1.31314e-07	Up	Tat	tyrosine aminotransferase [Source:MGI Symbol;Acc:MGI:98487]
ENSMUSG00000029596	0.373123	-1.42228	0.0324749	0.0766357	Down	Sdsl	serine dehydratase-like [Source:MGI Symbol;Acc:MGI:2182607]
ENSMUSG00000029597	3.23953	1.69579	0.018345	0.0471972	Up	Sds	serine dehydratase [Source:MGI Symbol;Acc:MGI:98270]
ENSMUSG00000030268	7.13867	2.83566	8.80172e-07	6.67506e-06	Up	Bcat1	branched chain aminotransferase 1, cytosolic [Source:MGI Symbol;Acc:MGI:104861]
ENSMUSG00000020629	0.491166	-1.02572	6.3921e-06	4.10068e-05	Down	Adi1	acireductone dioxygenase 1 [Source:MGI Symbol;Acc:MGI:2144929]
ENSMUSG00000027597	3.12745	1.64499	3.64334e-11	5.25152e-10	Up	Ahcy	S-adenosylhomocysteine hydrolase [Source:MGI Symbol;Acc:MGI:87968]
ENSMUSG00000032350	3.6332	1.86124	2.99375e-09	3.41128e-08	Up	Gclc	glutamate-cysteine ligase, catalytic subunit [Source:MGI Symbol;Acc:MGI:104990]
ENSMUSG00000037798	5.83682	2.54518	0.00281089	0.0095191	Up	Mat1a	methionine adenosyltransferase I, alpha [Source:MGI Symbol;Acc:MGI:88017]
ENSMUSG00000044986	0.40667	-1.29807	1.91712e-10	2.56321e-09	Down	Tst	thiosulfate sulfurtransferase, mitochondrial [Source:MGI Symbol;Acc:MGI:98852]
ENSMUSG00000048087	3.43322	1.77956	7.43344e-13	1.27689e-11	Up	Gm4737	predicted gene 4737 [Source:MGI Symbol;Acc:MGI:3643647]
ENSMUSG00000063229	2.43417	1.28343	1.7662e-08	1.79039e-07	Up	Ldha	lactate dehydrogenase A [Source:MGI Symbol;Acc:MGI:96759]
path:mmu00350 Tyrosine metabolism
ENSMUSG00000025190	2.03712	1.02653	1.42357e-07	1.24551e-06	Up	Got1	glutamic-oxaloacetic transaminase 1, soluble [Source:MGI Symbol;Acc:MGI:95791]
ENSMUSG00000069873	18.5361	4.21227	0.00410102	0.0132125	Up	4930438A08Rik	RIKEN cDNA 4930438A08 gene [Source:MGI Symbol;Acc:MGI:1921238]
ENSMUSG00000074141	2.5389	1.34421	0.00445622	0.0142241	Up	Il4i1	interleukin 4 induced 1 [Source:MGI Symbol;Acc:MGI:109552]
ENSMUSG00000001670	12.2046	3.60935	1.26522e-08	1.31314e-07	Up	Tat	tyrosine aminotransferase [Source:MGI Symbol;Acc:MGI:98487]
ENSMUSG00000025037	0.325295	-1.62018	4.20811e-17	1.10505e-15	Down	Maoa	monoamine oxidase A [Source:MGI Symbol;Acc:MGI:96915]
ENSMUSG00000019326	0.235632	-2.08539	4.61932e-19	1.41183e-17	Down	Aoc3	amine oxidase, copper containing 3 [Source:MGI Symbol;Acc:MGI:1306797]
ENSMUSG00000015134	12.3353	3.62472	4.22772e-19	1.2943e-17	Up	Aldh1a3	aldehyde dehydrogenase family 1, subfamily A3 [Source:MGI Symbol;Acc:MGI:1861722]
ENSMUSG00000020182	0.157924	-2.6627	1.61942e-09	1.91947e-08	Down	Ddc	dopa decarboxylase [Source:MGI Symbol;Acc:MGI:94876]
ENSMUSG00000033307	2.75693	1.46306	3.45088e-07	2.8258e-06	Up	Mif	macrophage migration inhibitory factor [Source:MGI Symbol;Acc:MGI:96982]
ENSMUSG00000074207	0.18151	-2.46188	1.70281e-33	1.27551e-31	Down	Adh1	alcohol dehydrogenase 1 (class I) [Source:MGI Symbol;Acc:MGI:87921]
ENSMUSG00000075296	0.483136	-1.0495	0.000185726	0.000866389	Down	Aldh3b2	aldehyde dehydrogenase 3 family, member B2 [Source:MGI Symbol;Acc:MGI:2147613]
path:mmu00460 Cyanoamino acid metabolism
ENSMUSG00000020534	2.15895	1.11033	1.20992e-06	8.92041e-06	Up	Shmt1	serine hydroxymethyltransferase 1 (soluble) [Source:MGI Symbol;Acc:MGI:98299]
ENSMUSG00000025403	2.77445	1.4722	5.15087e-13	9.03478e-12	Up	Shmt2	serine hydroxymethyltransferase 2 (mitochondrial) [Source:MGI Symbol;Acc:MGI:1277989]
path:mmu04724 Glutamatergic synapse
ENSMUSG00000026473	3.49753	1.80633	1.32456e-16	3.28927e-15	Up	Glul	glutamate-ammonia ligase (glutamine synthetase) [Source:MGI Symbol;Acc:MGI:95739]
ENSMUSG00000001985	0.177389	-2.49501	0.0417566	0.0946667	Down	Grik3	glutamate receptor, ionotropic, kainate 3 [Source:MGI Symbol;Acc:MGI:95816]
ENSMUSG00000003573	0.28624	-1.8047	8.70604e-17	2.20694e-15	Down	Homer3	homer scaffolding protein 3 [Source:MGI Symbol;Acc:MGI:1347359]
ENSMUSG00000005089	0.439166	-1.18716	5.75389e-05	0.000301329	Down	Slc1a2	solute carrier family 1 (glial high affinity glutamate transporter), member 2 [Source:MGI Symbol;Acc:MGI:101931]
ENSMUSG00000005580	0.360627	-1.47142	7.67106e-13	1.31647e-11	Down	Adcy9	adenylate cyclase 9 [Source:MGI Symbol;Acc:MGI:108450]
ENSMUSG00000010064	0.201972	-2.30777	0.0315947	0.0749068	Down	Slc38a3	solute carrier family 38, member 3 [Source:MGI Symbol;Acc:MGI:1923507]
ENSMUSG00000020524	0.218392	-2.19501	4.91882e-20	1.62865e-18	Down	Gria1	glutamate receptor, ionotropic, AMPA1 (alpha 1) [Source:MGI Symbol;Acc:MGI:95808]
ENSMUSG00000020734	0.156733	-2.67362	7.33638e-12	1.15195e-10	Down	Grin2c	glutamate receptor, ionotropic, NMDA2C (epsilon 3) [Source:MGI Symbol;Acc:MGI:95822]
ENSMUSG00000022462	2.20991	1.14399	2.91642e-10	3.78575e-09	Up	Slc38a2	solute carrier family 38, member 2 [Source:MGI Symbol;Acc:MGI:1915010]
ENSMUSG00000022623	2.29381	1.19775	0.00183406	0.00658955	Up	Shank3	SH3/ankyrin domain gene 3 [Source:MGI Symbol;Acc:MGI:1930016]
ENSMUSG00000022840	0.468145	-1.09497	2.17299e-07	1.83699e-06	Down	Adcy5	adenylate cyclase 5 [Source:MGI Symbol;Acc:MGI:99673]
ENSMUSG00000022935	0.0868333	-3.52561	0.0425302	0.0961348	Down	Grik1	glutamate receptor, ionotropic, kainate 1 [Source:MGI Symbol;Acc:MGI:95814]
ENSMUSG00000022994	0.475075	-1.07377	4.0663e-08	3.88499e-07	Down	Adcy6	adenylate cyclase 6 [Source:MGI Symbol;Acc:MGI:87917]
ENSMUSG00000030209	0	#NAME?	0.0121584	0.0334571	Down	Grin2b	glutamate receptor, ionotropic, NMDA2B (epsilon 2) [Source:MGI Symbol;Acc:MGI:95821]
ENSMUSG00000031659	0.472693	-1.08102	7.77927e-09	8.36363e-08	Down	Adcy7	adenylate cyclase 7 [Source:MGI Symbol;Acc:MGI:102891]
ENSMUSG00000032766	0.276926	-1.85243	3.06423e-20	1.02761e-18	Down	Gng11	guanine nucleotide binding protein (G protein), gamma 11 [Source:MGI Symbol;Acc:MGI:1913316]
ENSMUSG00000034656	0.394281	-1.3427	3.24275e-05	0.000179273	Down	Cacna1a	calcium channel, voltage-dependent, P/Q type, alpha 1A subunit [Source:MGI Symbol;Acc:MGI:109482]
ENSMUSG00000038738	0.29362	-1.76798	0.00118123	0.00448563	Down	Shank1	SH3/ankyrin domain gene 1 [Source:MGI Symbol;Acc:MGI:3613677]
ENSMUSG00000039579	0.109897	-3.18578	0.012842	0.0350162	Down	Grin3a	glutamate receptor ionotropic, NMDA3A [Source:MGI Symbol;Acc:MGI:1933206]
ENSMUSG00000040061	0.446055	-1.16471	1.45423e-07	1.27095e-06	Down	Plcb2	phospholipase C, beta 2 [Source:MGI Symbol;Acc:MGI:107465]
ENSMUSG00000046971	0.491195	-1.02563	0.000334426	0.00146789	Down	Pla2g4f	phospholipase A2, group IVF [Source:MGI Symbol;Acc:MGI:2685493]
ENSMUSG00000048240	0.153159	-2.7069	3.60912e-07	2.94219e-06	Down	Gng7	guanine nucleotide binding protein (G protein), gamma 7 [Source:MGI Symbol;Acc:MGI:95787]
ENSMUSG00000051177	0.40392	-1.30786	2.02593e-06	1.44022e-05	Down	Plcb1	phospholipase C, beta 1 [Source:MGI Symbol;Acc:MGI:97613]
ENSMUSG00000051331	0.450865	-1.14923	1.7623e-09	2.07536e-08	Down	Cacna1c	calcium channel, voltage-dependent, L type, alpha 1C subunit [Source:MGI Symbol;Acc:MGI:103013]
ENSMUSG00000056073	0.199798	-2.32339	0.000622013	0.00254671	Down	Grik2	glutamate receptor, ionotropic, kainate 2 (beta 2) [Source:MGI Symbol;Acc:MGI:95815]
ENSMUSG00000059003	0.15823	-2.6599	0.00418623	0.0134538	Down	Grin2a	glutamate receptor, ionotropic, NMDA2A (epsilon 1) [Source:MGI Symbol;Acc:MGI:95820]
ENSMUSG00000063065	0.38417	-1.38018	2.39154e-13	4.34063e-12	Down	Mapk3	mitogen-activated protein kinase 3 [Source:MGI Symbol;Acc:MGI:1346859]
ENSMUSG00000063594	0.104015	-3.26513	0.000495131	0.00208658	Down	Gng8	guanine nucleotide binding protein (G protein), gamma 8 [Source:MGI Symbol;Acc:MGI:109163]
path:mmu00410 beta-Alanine metabolism
ENSMUSG00000019326	0.235632	-2.08539	4.61932e-19	1.41183e-17	Down	Aoc3	amine oxidase, copper containing 3 [Source:MGI Symbol;Acc:MGI:1306797]
ENSMUSG00000015134	12.3353	3.62472	4.22772e-19	1.2943e-17	Up	Aldh1a3	aldehyde dehydrogenase family 1, subfamily A3 [Source:MGI Symbol;Acc:MGI:1861722]
ENSMUSG00000075296	0.483136	-1.0495	0.000185726	0.000866389	Down	Aldh3b2	aldehyde dehydrogenase 3 family, member B2 [Source:MGI Symbol;Acc:MGI:2147613]
ENSMUSG00000006442	3.38862	1.7607	3.04054e-16	7.36052e-15	Up	Srm	spermidine synthase [Source:MGI Symbol;Acc:MGI:102690]
ENSMUSG00000024644	2.09815	1.06912	8.52995e-09	9.1011e-08	Up	Cndp2	CNDP dipeptidase 2 (metallopeptidase M20 family) [Source:MGI Symbol;Acc:MGI:1913304]
ENSMUSG00000027333	5.20727	2.38053	6.11714e-30	3.84203e-28	Up	Smox	spermine oxidase [Source:MGI Symbol;Acc:MGI:2445356]
ENSMUSG00000075289	0.39224	-1.35019	2.15339e-06	1.51901e-05	Down	Carns1	carnosine synthase 1 [Source:MGI Symbol;Acc:MGI:2147595]
ENSMUSG00000033427	0.264564	-1.91831	0.00142973	0.00530029	Down	Upb1	ureidopropionase, beta [Source:MGI Symbol;Acc:MGI:2143535]
path:mmu00380 Tryptophan metabolism
ENSMUSG00000069873	18.5361	4.21227	0.00410102	0.0132125	Up	4930438A08Rik	RIKEN cDNA 4930438A08 gene [Source:MGI Symbol;Acc:MGI:1921238]
ENSMUSG00000074141	2.5389	1.34421	0.00445622	0.0142241	Up	Il4i1	interleukin 4 induced 1 [Source:MGI Symbol;Acc:MGI:109552]
ENSMUSG00000025037	0.325295	-1.62018	4.20811e-17	1.10505e-15	Down	Maoa	monoamine oxidase A [Source:MGI Symbol;Acc:MGI:96915]
ENSMUSG00000020182	0.157924	-2.6627	1.61942e-09	1.91947e-08	Down	Ddc	dopa decarboxylase [Source:MGI Symbol;Acc:MGI:94876]
ENSMUSG00000003477	0.0951607	-3.39349	3.27003e-59	8.78918e-57	Down	Inmt	indolethylamine N-methyltransferase [Source:MGI Symbol;Acc:MGI:102963]
ENSMUSG00000024087	3.05748	1.61234	1.06127e-06	7.92206e-06	Up	Cyp1b1	cytochrome P450, family 1, subfamily b, polypeptide 1 [Source:MGI Symbol;Acc:MGI:88590]
ENSMUSG00000031551	203.422	7.66833	1.06365e-17	2.97709e-16	Up	Ido1	indoleamine 2,3-dioxygenase 1 [Source:MGI Symbol;Acc:MGI:96416]
ENSMUSG00000032315	0.0270804	-5.20661	4.89913e-06	3.22556e-05	Down	Cyp1a1	cytochrome P450, family 1, subfamily a, polypeptide 1 [Source:MGI Symbol;Acc:MGI:88588]
ENSMUSG00000040213	2.07957	1.05629	9.70386e-06	5.98303e-05	Up	Ccbl2	cysteine conjugate-beta lyase 2 [Source:MGI Symbol;Acc:MGI:2677849]
path:mmu04727 GABAergic synapse
ENSMUSG00000026473	3.49753	1.80633	1.32456e-16	3.28927e-15	Up	Glul	glutamate-ammonia ligase (glutamine synthetase) [Source:MGI Symbol;Acc:MGI:95739]
ENSMUSG00000005580	0.360627	-1.47142	7.67106e-13	1.31647e-11	Down	Adcy9	adenylate cyclase 9 [Source:MGI Symbol;Acc:MGI:108450]
ENSMUSG00000010064	0.201972	-2.30777	0.0315947	0.0749068	Down	Slc38a3	solute carrier family 38, member 3 [Source:MGI Symbol;Acc:MGI:1923507]
ENSMUSG00000022462	2.20991	1.14399	2.91642e-10	3.78575e-09	Up	Slc38a2	solute carrier family 38, member 2 [Source:MGI Symbol;Acc:MGI:1915010]
ENSMUSG00000022840	0.468145	-1.09497	2.17299e-07	1.83699e-06	Down	Adcy5	adenylate cyclase 5 [Source:MGI Symbol;Acc:MGI:99673]
ENSMUSG00000022994	0.475075	-1.07377	4.0663e-08	3.88499e-07	Down	Adcy6	adenylate cyclase 6 [Source:MGI Symbol;Acc:MGI:87917]
ENSMUSG00000031659	0.472693	-1.08102	7.77927e-09	8.36363e-08	Down	Adcy7	adenylate cyclase 7 [Source:MGI Symbol;Acc:MGI:102891]
ENSMUSG00000032766	0.276926	-1.85243	3.06423e-20	1.02761e-18	Down	Gng11	guanine nucleotide binding protein (G protein), gamma 11 [Source:MGI Symbol;Acc:MGI:1913316]
ENSMUSG00000034656	0.394281	-1.3427	3.24275e-05	0.000179273	Down	Cacna1a	calcium channel, voltage-dependent, P/Q type, alpha 1A subunit [Source:MGI Symbol;Acc:MGI:109482]
ENSMUSG00000048240	0.153159	-2.7069	3.60912e-07	2.94219e-06	Down	Gng7	guanine nucleotide binding protein (G protein), gamma 7 [Source:MGI Symbol;Acc:MGI:95787]
ENSMUSG00000051331	0.450865	-1.14923	1.7623e-09	2.07536e-08	Down	Cacna1c	calcium channel, voltage-dependent, L type, alpha 1C subunit [Source:MGI Symbol;Acc:MGI:103013]
ENSMUSG00000063594	0.104015	-3.26513	0.000495131	0.00208658	Down	Gng8	guanine nucleotide binding protein (G protein), gamma 8 [Source:MGI Symbol;Acc:MGI:109163]
ENSMUSG00000006930	3.02176	1.59539	9.53359e-08	8.56664e-07	Up	Hap1	huntingtin-associated protein 1 [Source:MGI Symbol;Acc:MGI:1261831]
ENSMUSG00000017740	0.276379	-1.85528	4.46105e-05	0.00024009	Down	Slc12a5	solute carrier family 12, member 5 [Source:MGI Symbol;Acc:MGI:1862037]
ENSMUSG00000029211	0.108206	-3.20815	0.00326905	0.0108377	Down	Gabra4	gamma-aminobutyric acid (GABA) A receptor, subunit alpha 4 [Source:MGI Symbol;Acc:MGI:95616]
ENSMUSG00000029212	0.268079	-1.89927	0.0409941	0.0932481	Down	Gabrb1	gamma-aminobutyric acid (GABA) A receptor, subunit beta 1 [Source:MGI Symbol;Acc:MGI:95619]
ENSMUSG00000031170	0.12058	-3.05193	1.45305e-15	3.33635e-14	Down	Slc38a5	solute carrier family 38, member 5 [Source:MGI Symbol;Acc:MGI:2148066]
ENSMUSG00000031343	0.411693	-1.28036	1.39276e-05	8.33239e-05	Down	Gabra3	gamma-aminobutyric acid (GABA) A receptor, subunit alpha 3 [Source:MGI Symbol;Acc:MGI:95615]
path:mmu00310 Lysine degradation
ENSMUSG00000017453	0.148772	-2.74883	0.000984886	0.00382263	Down	Pipox	pipecolic acid oxidase [Source:MGI Symbol;Acc:MGI:1197006]
ENSMUSG00000004846	2.13007	1.0909	9.1469e-05	0.000458928	Up	Plod3	procollagen-lysine, 2-oxoglutarate 5-dioxygenase 3 [Source:MGI Symbol;Acc:MGI:1347008]
ENSMUSG00000026646	2.58819	1.37195	0.000569556	0.00235942	Up	Suv39h2	suppressor of variegation 3-9 homolog 2 (Drosophila) [Source:MGI Symbol;Acc:MGI:1890396]
ENSMUSG00000029695	0.39936	-1.32424	3.02452e-05	0.00016838	Down	Aass	aminoadipate-semialdehyde synthase [Source:MGI Symbol;Acc:MGI:1353573]
ENSMUSG00000032374	0.428344	-1.22316	9.40042e-10	1.15155e-08	Down	Plod2	procollagen lysine, 2-oxoglutarate 5-dioxygenase 2 [Source:MGI Symbol;Acc:MGI:1347007]
ENSMUSG00000032649	0.093919	-3.41244	2.17849e-30	1.41695e-28	Down	Colgalt2	collagen beta(1-O)galactosyltransferase 2 [Source:MGI Symbol;Acc:MGI:2138232]
ENSMUSG00000035878	0.135313	-2.88563	1.4859e-05	8.82608e-05	Down	Hykk	hydroxylysine kinase 1 [Source:MGI Symbol;Acc:MGI:2443139]
ENSMUSG00000039231	2.0037	1.00267	4.10457e-06	2.73793e-05	Up	Suv39h1	suppressor of variegation 3-9 homolog 1 (Drosophila) [Source:MGI Symbol;Acc:MGI:1099440]
ENSMUSG00000049327	2.13562	1.09466	0.000166439	0.000785847	Up	Setd8	SET domain containing (lysine methyltransferase) 8 [Source:MGI Symbol;Acc:MGI:1915206]
ENSMUSG00000071350	4.01203	2.00433	5.51172e-23	2.25869e-21	Up	Setdb2	SET domain, bifurcated 2 [Source:MGI Symbol;Acc:MGI:2685139]
path:mmu00280 Valine, leucine and isoleucine degradationValine, leucine and isoleucine degradation
ENSMUSG00000069873	18.5361	4.21227	0.00410102	0.0132125	Up	4930438A08Rik	RIKEN cDNA 4930438A08 gene [Source:MGI Symbol;Acc:MGI:1921238]
ENSMUSG00000074141	2.5389	1.34421	0.00445622	0.0142241	Up	Il4i1	interleukin 4 induced 1 [Source:MGI Symbol;Acc:MGI:109552]
ENSMUSG00000030268	7.13867	2.83566	8.80172e-07	6.67506e-06	Up	Bcat1	branched chain aminotransferase 1, cytosolic [Source:MGI Symbol;Acc:MGI:104861]
path:mmu00340 Histidine metabolism
ENSMUSG00000025037	0.325295	-1.62018	4.20811e-17	1.10505e-15	Down	Maoa	monoamine oxidase A [Source:MGI Symbol;Acc:MGI:96915]
ENSMUSG00000020182	0.157924	-2.6627	1.61942e-09	1.91947e-08	Down	Ddc	dopa decarboxylase [Source:MGI Symbol;Acc:MGI:94876]
ENSMUSG00000015134	12.3353	3.62472	4.22772e-19	1.2943e-17	Up	Aldh1a3	aldehyde dehydrogenase family 1, subfamily A3 [Source:MGI Symbol;Acc:MGI:1861722]
ENSMUSG00000075296	0.483136	-1.0495	0.000185726	0.000866389	Down	Aldh3b2	aldehyde dehydrogenase 3 family, member B2 [Source:MGI Symbol;Acc:MGI:2147613]
ENSMUSG00000024644	2.09815	1.06912	8.52995e-09	9.1011e-08	Up	Cndp2	CNDP dipeptidase 2 (metallopeptidase M20 family) [Source:MGI Symbol;Acc:MGI:1913304]
ENSMUSG00000075289	0.39224	-1.35019	2.15339e-06	1.51901e-05	Down	Carns1	carnosine synthase 1 [Source:MGI Symbol;Acc:MGI:2147595]
ENSMUSG00000020774	0.246025	-2.02312	1.31368e-09	1.5734e-08	Down	Aspa	aspartoacylase [Source:MGI Symbol;Acc:MGI:87914]
ENSMUSG00000027360	5.81188	2.539	2.60671e-08	2.56835e-07	Up	Hdc	histidine decarboxylase [Source:MGI Symbol;Acc:MGI:96062]
