# Supplementary material for: l-Serine Lowers the Inflammatory Responses during Pasteurella multocida Infection
Source: Infect Immun. 2019 Nov 18;87(12):e00677-19. doi: 10.1128/IAI.00677-19 (PMC6867830; doi:10.1128/IAI.00677-19)
Supplement: Supplemental file 2 [file IAI.00677-19-s0002.xlsx]

## Sheet: Sheet1
Table S2. Primers used in qRT-PCR analysis
Genes	Accession number	Primers (5’-3’)	Product length (bp)
Nos1	XM_017320707.1	F:AGGTCCGATTCAACAGC	157
		R:GCACAGAAGTGAGGGTATG
Nos2	XM_006532446.3	F:GCTGTAACAAAGGAAATAGAA	151
		R:TACAGTTCCGAGCGTCA
Arg2	NM_009705.3	F:CTCGAGGTCCTGAGTTGCAC	180
		R:CTAGCTTCTTCTGTCCCCGAG
Srm	NM_009272.4	F:TGTGCTGCCAGGGTGAG	182
		R:CGCTGGGATAGGTAGGAAT
Odc1	XM_017314990.1	F:ATGCGTTCTATGTTGCG	143
		R:AGGGTGCTCACTATGGC
Smox	XM_017317769.1	F:TGGAGACACCACCTTTGA	153
		R:TTGGCTTCTGCTAGTTGATAG
Aoc3	NM_009675.2	F:AAATTCCCCAGCATCAAT	192
		R:TGGCGAGGTAAGGACAGT
Shmt1	NM_009171.2	F: CAGCTCCCGAAACCAAGTGA	190
		R:TGCTGTAAACCTCGGCATCA
Shmt2	NM_001252316.1	F:ACGAACCGTAGACCCCAAGA	188
		R:GGGCGTTCCTCAGCACTT
Psat1	NM_001205339.1	F:CAGTTCAGTGCTGTCCCC	187
		R:GGTTGAGGTTCCAGGTGC
Gatm	NM_025961.5	F:TGGTTGTGGGAAACGAGA	179
		R:CACGGAATGGATGGGATA
Gamt	NM_001347119.1	F:TACCCCTTCCTGTCCACT	153
		R:ACCTGCGTCTCCTCAAAC
Gnmt	NM_010321.1	F:GTTGACGCTGGACAAAGAT	187
		R:ATAGTCGTAGTTGCGGTGG
Phgdh	XM_017321385.1	F:GGTGAAGGTCGGTGTGACCG	104
		R:CTCGCTCCTGGAAGATGGTG
IL-1β	NM_008361.3	F:ATGAAAGACGGCACACCCAC	157
		R:GCTTGTGCTCTGCTTGTGAG
IL-17	NM_010552.3	F:CTCAGACTACCTCAACCGTTCC	151
		R:ATGTGGTGGTCCAGCTTTCC
IFN-γ	NM_008337.4	F:GCTTTGCAGCTCTTCCTCA	182
		R:CTTTTGCCAGTTCCTCCAG
TNF-α	NM_013693.2	F: AGGCACTCCCCCAAAAGAT	143
		R: TGAGGGTCTGGGCCATAGAA
Beta-actin	NM_007393.3	F: GTCCACCTTCCAGCAGATGT	117
		R:GAAAGGGTGTAAAACGCAGC
